# Supplementary material for: Combining Machine Learning Systems and Multiple Docking Simulation Packages to Improve Docking Prediction Reliability for Network Pharmacology
Source: PLoS One. 2013 Dec 31;8(12):e83922. doi: 10.1371/journal.pone.0083922 (PMC3877102; doi:10.1371/journal.pone.0083922)
Supplement: Table S6 — The docking scores of each compound against 139 kinases. (XLSX) [file pone.0083922.s010.xlsx]

## Sheet: Sheet1
Colored fields indicate the 50 primary target proteins (i.e. on-target) of the corresponding test compounds. Blue color means the success of recognizing its primary targets (docking score > 5.52), and yellow fields are for those a tolerance is given (> 4.52). Red fields are the cases that docking simulation fails in identifying the primary targets.
protein Name	PDB ID	Group	Lapatinib	GW_2580	SB_431542	CP_724714	PI_103	CP_690550	CYC_202/Roscovitine	PTK_787	VX_745	MLN_518	Imatinib	Gefitinib	AMG_706	SB_202190	AZD1152HQPA	SB_203580	BMS_387032	MLN_8054	CI_1033	Erlotinib	ABT_869	BIRB_796	EKB_569	Sorafenib	Flavopiridol	ZD_6474	Dasatinib	CHIR_258	JNJ_7706621	VX_680	AST_487	SU_14813	Sunitinib
ABL1	2HZI	TK	2.7641	2.1171	1.0321	2.5231	1.2061	1.0321	1.1841	1.3331	1.7851	3.2781	4.2601	2.7571	5.0031	2.5781	4.9211	3.0091	1.1701	6.3441	7.0661	5.4621	4.8971	5.7701	5.6811	5.1401	3.6171	5.1241	5.9781	3.2541	6.3751	7.0581	8.3971	4.6631	7.1421
ABL2	3HMI	TK	1.7501	NaN	NaN	NaN	NaN	4.3781	3.4871	NaN	4.3761	1.5681	2.9411	NaN	NaN	NaN	2.9301	2.6681	1.6831	NaN	NaN	NaN	3.1061	NaN	6.5771	NaN	NaN	NaN	4.7421	NaN	NaN	8.4121	NaN	7.6841	8.1031
ACVR1(ALK2)	3Q4U	TKL	3.2981	5.7581	1.6471	1.2511	1.9391	3.5931	2.0791	2.6981	2.3711	5.8991	2.7011	2.1771	3.1101	2.4991	6.2801	3.4531	1.2591	4.2231	5.3581	4.2411	6.3411	8.1781	7.5681	5.6441	4.1981	5.1301	6.1011	6.2981	7.9211	7.8861	7.6181	6.9791	7.0191
ACVR2A(ActR2)	3Q4T	TKL	2.6911	2.5301	1.7831	1.6181	1.7181	3.2281	2.0141	1.5821	3.4011	2.2871	2.9271	4.7831	2.5451	5.1371	3.4561	4.9001	3.7011	3.4641	2.4431	5.8181	4.8611	4.9311	6.6821	7.4811	3.1941	4.5741	7.7621	7.7291	8.1381	7.6691	6.3911	7.3991	7.9341
ACVR2B	2QLU	TKL	1.9581	NaN	NaN	NaN	NaN	NaN	NaN	1.1321	1.6631	NaN	NaN	NaN	NaN	4.6911	NaN	3.1951	3.5121	NaN	1.5571	NaN	NaN	1.8771	3.4501	NaN	7.1331	NaN	3.8371	NaN	NaN	6.7591	NaN	7.4851	8.0151
AKT1	4EJN	AGC	1.5211	1.1081	NaN	NaN	NaN	2.9881	4.0851	NaN	3.3461	3.7271	3.3401	NaN	2.4031	NaN	1.3591	4.5931	3.9951	6.0251	2.8381	NaN	2.7821	4.3401	NaN	NaN	NaN	NaN	6.6951	4.9321	NaN	6.0141	7.7001	7.8951	7.6271
AKT2	1O6L	AGC	1.3501	1.6431	4.5031	1.0161	2.6401	1.3141	1.6401	1.2281	4.4031	1.9861	1.3151	1.6541	1.6871	3.8391	2.9961	1.5371	2.5811	2.3281	1.2431	3.0561	3.7121	1.6461	3.2831	2.1051	3.0241	2.6431	2.8091	1.2401	3.1011	1.9421	3.8161	3.7581	8.5871
ALK	4FOC	TK	2.2161	1.0471	1.0241	1.1721	1.2631	5.6091	5.5891	1.2271	2.4641	2.0971	NaN	3.7511	2.9671	3.6871	1.8581	3.6281	3.0691	5.3811	4.2081	6.1881	4.2811	3.7951	6.3551	3.4741	2.9991	6.9531	6.6471	7.7541	NaN	7.4941	8.5161	8.3261	8.4641
AMPK-alpha1(AMPKA1)	2V8Q	CAMK	2.4121	1.9761	1.7831	1.5821	2.1681	2.6171	2.4171	1.9671	1.9231	2.7401	2.2481	2.1991	2.9281	2.8491	7.6851	2.9261	5.9301	3.6371	2.4731	3.8701	6.2261	6.7891	4.3101	6.5271	4.5101	6.4871	4.1291	5.5271	8.1581	8.2621	6.6821	7.5021	3.4581
AMPK-alpha2(AMPKA2)	3AQV	CAMK	2.9241	1.2371	1.2281	1.2641	1.6451	1.0741	1.6591	2.1021	5.6441	1.8961	1.5791	3.2801	3.7571	3.4691	4.0251	4.0831	1.8411	NaN	7.2071	1.2991	4.5551	3.4641	7.4881	3.9121	3.4661	3.2891	6.9631	2.4551	NaN	8.0261	5.7291	8.3731	5.3971
AURKA	3DJ6	Other	1.1691	1.8131	1.2991	1.0351	1.2021	1.0811	2.4261	1.0321	1.8221	1.9651	2.3811	1.3571	1.2501	1.2421	8.6121	4.0101	8.8181	3.3231	2.0271	8.7531	8.4891	1.7621	1.2181	4.2711	6.6461	3.7121	3.9251	1.8031	8.9961	8.8691	7.0221	2.0781	8.9481
AURKB(AurB)	4AF3	Other	1.4071	1.1121	1.0001	1.1011	1.2721	1.4221	5.6981	1.1051	1.2561	2.0661	1.3141	1.1491	1.9241	1.9231	5.5291	1.4311	8.1941	5.6191	1.5621	2.2731	2.1741	2.0001	1.4411	6.3091	8.7861	3.5351	1.5451	2.7011	7.1771	5.8391	5.9441	6.6321	4.2581
BMPR2	3G2F	TKL	NaN	4.7241	1.2561	1.2111	1.0321	2.6461	2.0651	NaN	NaN	2.9741	2.5121	3.9541	3.3821	1.4071	4.9051	3.0031	NaN	3.5241	4.3901	3.3421	3.2571	NaN	5.1021	3.6041	2.9241	5.0211	7.6731	7.3321	8.5241	8.1681	8.3701	NaN	8.0371
BMX(EtK)	3SXR	TK	1.9971	1.0511	1.0161	1.0901	1.2161	1.0461	2.8481	1.0961	3.2391	2.1461	1.8911	3.4451	1.8571	3.2571	5.7631	3.2151	1.6541	6.8791	7.3271	1.7291	2.3431	7.7601	8.3751	5.5901	5.5641	3.9641	7.7141	5.8921	5.5621	8.5231	8.9841	7.3751	7.8571
BRAF	4E26	TKL	1.5991	1.0831	1.4511	1.1861	1.1231	4.5431	2.5501	1.2301	1.8601	1.4061	1.4061	2.0951	1.7741	5.8861	7.5771	5.2041	4.7311	3.8291	1.5931	2.9571	5.0861	6.0081	2.4031	5.2891	5.4251	4.9201	7.1741	6.6861	NaN	7.2891	7.5501	8.2881	7.4431
BTK	3GEN	TK	5.4371	1.1661	1.0001	4.3861	1.0001	1.1041	1.6521	1.8461	2.1061	4.6811	2.7881	5.7231	3.7761	5.6991	5.1711	6.0071	1.0371	3.8621	7.2661	4.4351	4.7011	4.6691	7.7611	4.3211	7.4431	5.9491	5.2341	5.6251	4.5821	7.0301	6.9781	5.7371	6.6871
CAMK1G(CaMK1-gamma)	2JAM	CAMK	2.6491	1.6941	1.0531	1.0161	2.8431	1.2421	1.5881	1.6481	3.8491	1.5341	2.8481	1.9901	3.4881	4.4731	2.8321	2.7291	2.0021	NaN	7.2011	4.8661	2.1961	3.7261	7.3321	3.4641	1.3621	4.5291	6.7061	5.4821	NaN	7.5071	7.3811	8.5151	7.7301
CAMK2A(CaMK2-alpha)	2VZ6	CAMK	1.0801	1.1181	1.0001	1.0161	1.0161	3.0731	3.2391	1.2391	1.3291	2.0831	2.3991	1.2311	3.6591	1.0931	1.9951	1.5371	6.9701	3.8201	1.8851	1.2141	6.5361	6.3541	2.8861	2.3621	5.2691	2.6261	3.5761	1.7491	8.6461	3.6531	7.7791	6.3011	6.9511
CAMK2B(CaMK2-beta)	3BHH	CAMK	1.3351	1.0081	1.0121	1.0931	1.2721	2.4791	3.7071	1.1671	1.7731	1.8581	NaN	1.5831	2.5411	2.4611	2.6141	4.2231	2.8441	2.1041	1.5731	1.4591	1.7411	4.8631	3.6471	3.8731	2.5961	1.7831	6.7461	1.4811	NaN	4.7431	7.2491	8.5241	8.7211
CAMK2D(CaMK2-delta)	2WEL	CAMK	1.7971	1.0161	1.0381	1.2581	1.0961	2.1001	2.6511	1.1591	1.8901	1.4431	NaN	1.5311	2.3331	3.0331	3.9831	1.9411	2.8811	3.7901	1.6741	1.5991	2.9791	3.7971	6.9581	2.5561	3.0721	1.5651	5.9051	3.9811	NaN	5.9111	6.6391	7.6421	8.9811
CAMK2G(CaMK2-gamma)	2V7O	CAMK	1.6641	1.0241	1.0161	1.0701	1.1951	3.3841	3.1131	1.1651	3.6301	1.2651	NaN	1.0991	2.3051	2.0701	1.4631	2.9551	3.9061	3.6541	1.2771	1.3391	1.6541	4.9001	4.7831	1.2741	1.7801	2.5361	3.9141	3.4491	6.9051	7.4021	5.8931	8.3331	8.9031
CaMK4	2W4O	CAMK	1.1941	1.1711	1.0521	1.0991	4.2541	2.3661	1.3321	1.3111	1.3341	1.6781	NaN	1.1221	5.7641	3.9811	2.5001	3.9201	4.5901	1.5341	1.4871	2.8241	4.6651	4.6361	4.0441	4.6101	4.5121	2.7621	5.1301	2.7151	NaN	5.1321	6.5681	6.3141	4.8391
CAMKK2	2ZV2	Other	1.4161	1.0871	1.0531	1.1391	2.0701	3.1501	6.8311	1.1191	2.4821	1.7041	1.5231	1.2611	3.5961	2.9131	1.4601	3.6191	4.8591	NaN	1.3341	1.7951	2.0661	4.6791	1.9841	4.1161	5.7451	2.1171	3.7891	3.1441	NaN	2.8861	7.7741	7.5421	7.1421
CDK2	1JVP	CMGC	1.3641	2.7051	5.9291	1.1101	5.4461	1.9471	3.2131	3.7101	3.2711	3.2871	2.6511	1.7121	3.0421	3.9301	4.2071	5.4241	3.8721	2.5631	5.8901	3.2051	4.4011	2.8561	3.0321	2.7211	5.6321	2.3491	4.1721	4.4331	4.4911	3.9701	5.8721	4.5031	4.7181
CDK5	1UNG	CMGC	1.2891	1.0351	1.0481	1.0931	1.0531	1.4871	6.7761	1.0231	2.0391	1.7891	1.0891	2.2681	1.4521	2.5971	1.4601	1.5421	4.9111	NaN	1.4281	1.4891	3.3061	4.5161	4.0641	3.2401	5.1781	2.1121	4.8391	3.7131	7.3051	6.7291	6.4961	8.1861	6.9191
CDK7	1UA2	CMGC	1.0851	1.8941	1.8001	1.0161	1.1351	2.2191	2.1941	1.1751	1.5671	2.6811	1.7701	1.2581	1.8791	3.7121	1.9601	6.3151	3.6681	4.7801	2.3381	5.5501	2.1051	4.4771	5.7731	2.8841	5.2691	3.8331	7.4481	6.7171	NaN	3.4591	7.8921	5.1061	8.2471
CDK8	3RGF	CMGC	NaN	2.5451	NaN	1.0321	NaN	1.7991	3.3941	NaN	4.1681	1.5261	3.0301	NaN	4.9211	NaN	2.8961	4.1431	6.1991	NaN	NaN	NaN	NaN	7.4591	6.0021	NaN	NaN	NaN	5.7531	NaN	NaN	8.1251	NaN	8.2241	7.7731
CDK9	3BLR	CMGC	1.4661	1.1411	1.0001	1.1161	1.1141	1.8951	3.7101	1.2131	3.6911	1.6501	2.1071	1.4261	3.7151	1.5241	2.1631	2.6601	6.8791	2.8411	1.2261	2.3291	5.9721	5.4031	1.6271	5.1251	6.4821	4.1571	3.4891	3.0681	8.4151	4.4301	7.5211	7.4191	5.2291
CHEK1(Chk1)	2YEX	CAMK	1.2071	1.3281	1.4781	1.0461	1.3631	2.6631	2.7951	1.5811	2.0261	2.0301	NaN	1.2871	1.2061	2.1171	1.1451	2.5611	2.6701	NaN	1.9231	2.6451	4.0341	1.4081	7.6641	2.6811	2.3751	2.4221	3.6811	4.8321	NaN	3.0881	4.2821	8.8501	8.7711
CLK1	2VAG	CMGC	1.0931	1.1681	1.7321	1.0451	3.1161	2.3511	7.9661	1.0161	1.4961	5.1001	7.6541	1.4131	1.3661	1.5151	1.6861	3.7611	7.5331	4.8341	1.9581	4.0881	7.4431	4.1011	7.7871	3.6081	6.8821	4.4741	4.9861	6.3331	NaN	3.4471	8.0771	8.1621	8.5951
CLK2	3NR9	CMGC	1.0751	1.4741	1.0841	1.0351	3.5951	1.4261	7.0911	1.1401	1.3731	5.1631	NaN	1.0001	1.2281	1.8611	1.3261	2.0851	6.2901	4.3511	1.4181	3.6241	4.3401	4.7321	7.5681	1.1041	2.6061	2.2381	2.5141	5.0761	NaN	3.4551	5.6291	7.8991	8.0411
CLK3	2WU6	CMGC	2.4041	1.3691	1.0481	1.0321	1.3111	1.5051	4.1281	1.0701	1.3821	1.6091	3.3611	1.3801	1.5281	4.4811	1.5951	3.0451	5.3951	2.8671	1.3241	4.7321	1.7971	3.7721	2.8431	2.2761	5.8381	4.2231	5.3851	3.6761	NaN	4.1691	7.3151	7.1991	7.3841
CSF1R(CSFR)	2I1M	TK	1.5771	5.8931	1.0321	1.0611	1.1361	5.0621	1.3691	3.5841	6.0311	2.6261	4.4591	2.0871	4.2861	2.4511	6.7431	4.3481	2.0701	4.1861	4.5271	3.6381	4.9331	5.2541	7.8251	5.4811	6.4111	5.3601	7.2671	7.8921	NaN	8.8931	7.3161	7.9861	8.6161
CSK	1BYG	TK	3.3321	1.0241	1.0001	1.0161	2.0321	1.7941	1.7081	1.0161	2.4451	1.1281	3.6391	3.1721	2.8961	2.0271	2.2001	3.9481	2.6801	3.3641	4.1641	2.7451	2.5891	5.9771	6.2141	5.3661	2.7031	3.8881	8.4531	5.4971	NaN	8.5111	8.0641	8.6881	8.1261
CSNK1D(CK1-D)	3UYT	CK1	1.6391	1.5721	1.4741	1.1571	2.3401	1.4941	7.3131	1.1881	3.9091	2.2861	1.6301	2.5221	3.2091	3.2361	1.4271	5.3691	3.6131	NaN	2.1931	5.5051	2.4191	1.5341	5.3671	3.3641	1.4791	3.0151	6.8451	4.5621	NaN	4.6041	7.0001	7.5001	7.0631
CSNK1G1(CK1-G1)	2CMW	CK1	1.6711	2.0011	2.0881	1.0561	1.0491	1.6551	7.2581	1.1121	2.4211	1.7361	6.8211	1.5751	1.6081	1.9671	4.0171	3.7501	5.1341	2.7431	1.2371	2.2301	2.1481	3.6441	3.8251	2.1801	4.0481	3.6661	4.0561	6.0641	NaN	4.7901	7.7441	7.9201	7.4651
CSNK1G2(CK1-G2)	2C47	CK1	1.7161	NaN	NaN	NaN	NaN	1.5041	5.9551	1.3001	3.0111	NaN	4.3751	NaN	NaN	NaN	NaN	2.8341	6.4951	3.3371	NaN	NaN	NaN	NaN	2.5821	NaN	NaN	NaN	4.0581	NaN	NaN	NaN	NaN	7.2901	8.3221
CSNK1G3(CK1-G3)	2IZR	CK1	1.3431	1.0631	1.1421	1.0001	1.2521	3.9411	7.3001	1.0111	2.0251	1.5041	1.3241	1.1331	1.8401	1.5151	3.0371	1.9391	4.2081	2.9671	2.2591	1.2141	4.1951	7.3461	2.0141	4.8271	6.6451	3.4251	3.0511	2.7911	NaN	4.5511	7.9351	8.5441	6.3531
CSNK2A1(CK2-A1)	3NSZ	Other	1.3501	4.3201	1.0001	1.2191	1.2971	1.9661	1.7661	1.2401	1.7991	1.9131	2.0191	1.2071	4.6571	1.6391	4.3301	2.9601	5.9401	3.9791	2.5031	2.3191	1.8931	6.7931	1.5301	3.1111	4.7461	2.9051	6.6511	5.2781	6.2151	7.4761	3.6721	7.0261	7.0971
CSNK2A2(CK2-A2)	3OFM	Other	1.1551	1.3591	1.0001	1.0161	1.0161	3.2971	2.1711	1.6171	2.0451	1.1111	1.1771	1.0741	2.7111	1.7361	2.6531	3.4571	6.8741	2.5431	1.6941	1.1441	3.9271	5.5441	1.7731	5.7381	5.8411	2.3481	4.8801	4.3381	8.6871	5.0261	4.4511	7.6001	5.4481
DAPK1	2W4J	CAMK	1.4421	1.0611	2.1341	1.0321	1.6061	4.1131	1.2991	1.1891	3.1091	2.5451	1.9581	4.6141	1.4291	2.8771	3.8411	4.2741	1.9861	5.9961	5.2231	5.1771	2.9781	2.7331	3.5101	3.3121	1.8271	3.8131	6.8701	4.3131	NaN	7.1601	8.7121	7.8151	7.3131
DAPK2	2CKE	CAMK	1.1281	1.0511	1.0321	1.0961	1.0841	3.4721	3.8051	1.4741	2.5151	1.1901	NaN	1.3441	1.2181	2.4061	1.1591	2.8731	2.1611	NaN	1.2051	3.2161	2.5181	2.8381	5.8191	4.2891	3.7551	4.2411	4.8991	3.1621	NaN	5.0801	6.9031	8.3541	8.7811
DAPK3	3BHY	CAMK	2.3441	1.3551	1.0051	1.0371	2.5531	2.1971	5.9511	1.0221	2.8621	2.0281	2.1571	1.6981	1.2031	2.4321	3.2321	4.1201	3.2821	NaN	1.7311	3.6271	2.9011	3.6351	4.8791	4.4871	2.3491	4.5261	5.5501	3.9241	NaN	4.4671	6.6541	8.0051	8.1121
DMPK	2VD5	AGC	1.6311	1.3141	1.0161	3.7881	2.6251	6.5781	4.5081	1.0851	3.8471	3.6681	1.7701	3.1541	1.7231	2.2491	3.0531	2.8531	1.7231	6.9341	4.3701	5.3561	6.3331	4.9051	4.6861	6.3951	1.5381	5.5171	7.4631	3.0391	NaN	8.5901	7.5441	7.7621	7.8231
DRAK2	3LM0	CAMK	1.1211	1.0801	1.0771	1.0321	1.0641	2.4281	1.6621	1.1421	1.2491	1.6481	NaN	1.0381	1.3291	2.8101	1.8101	4.5101	5.9821	4.0581	1.0801	7.6591	3.7701	7.5381	2.1611	4.4281	1.8491	6.3501	4.2941	3.9751	NaN	3.9821	6.4061	5.6081	5.9221
EGFR	3POZ	TK	5.0661	3.4651	1.1651	8.1141	1.2901	1.0771	1.6551	1.2261	1.6771	8.9701	3.3231	5.1291	6.2731	5.4321	7.4711	4.4361	1.0221	4.1101	7.1871	5.1791	5.5831	8.7091	7.0371	7.0501	3.3341	4.1041	6.9051	1.9381	5.2061	8.2221	8.8071	1.9611	4.7671
EPHA2	1MQB	TK	2.2221	1.0951	1.3921	1.0801	1.0931	2.4111	2.9131	1.5151	3.2371	1.2281	NaN	3.6821	1.9781	2.7211	1.1961	5.9671	3.5361	5.0281	3.9761	4.4021	2.4221	4.9111	5.6581	5.6121	1.8921	4.6291	5.6661	3.9531	NaN	5.4421	7.5821	8.4751	8.0051
EPHA3(EphA3)	2QO9	TK	3.0871	2.0341	1.0161	1.3331	4.4181	1.0781	1.2991	1.5671	3.3411	2.7481	NaN	3.6841	2.8981	3.2511	2.0551	5.2861	1.1631	5.5541	5.9921	2.3961	7.6441	4.5641	7.5141	5.3561	1.1731	6.7911	6.9421	5.6751	7.1741	8.8231	7.9141	7.6871	5.6391
EPHA5(EphA5)	2RAP	TK	3.0871	1.2801	1.1841	1.2111	3.2201	1.4541	2.2761	1.2821	1.6421	1.9311	NaN	1.6661	7.5171	5.7031	3.8771	5.6501	2.1871	NaN	1.6861	6.3271	2.0501	1.7381	5.2081	6.5821	5.2981	3.3271	4.6201	3.7961	NaN	6.8161	6.5121	6.2571	7.0141
EPHA7(EphA7)	3DKO	TK	1.2831	1.1791	1.2201	1.5771	1.1381	1.2221	1.9201	1.0911	2.1651	3.5041	3.8031	5.5761	2.1101	2.4371	2.8051	3.3171	1.0771	NaN	7.4251	5.8131	3.5381	6.7211	7.3611	4.6641	2.4061	5.3001	5.9561	6.5631	NaN	8.1891	6.9501	6.0151	6.7901
EPHB4	2VWX	TK	1.6001	1.2321	1.0321	2.9231	1.3401	1.1331	1.1971	1.0531	2.2311	2.7681	4.0371	2.7131	2.1781	1.2381	2.4941	2.2191	1.1441	7.1381	6.8531	1.1791	8.8851	2.8791	7.7831	7.0981	1.3011	8.4191	8.5341	3.8931	NaN	8.8981	4.5301	5.9831	7.0991
ERBB2(HER2)	3PP0	TK	1.3551	2.3381	1.1161	1.0161	1.2551	2.0851	1.3001	5.6721	3.0151	1.7771	4.5511	1.4941	4.7431	1.6681	6.6381	3.6011	2.0621	1.2101	3.5061	4.0761	3.7021	2.9221	4.4861	5.1161	4.0011	3.5231	5.2191	6.3381	4.7341	8.4761	7.1531	8.4351	8.9671
ERBB4	2R4B	TK	1.8851	4.2691	1.1001	1.1011	1.1471	3.5331	1.7161	1.4091	1.5421	7.4851	2.3671	5.9331	6.8811	4.7071	4.1811	4.1201	1.4801	5.0061	5.3711	4.6741	5.7931	7.9011	6.0851	6.2751	2.3951	3.6781	6.9611	5.2721	6.4391	7.9921	7.2661	8.7561	8.9491
ERK1	2ZOQ	CMGC	1.6441	1.1011	1.0001	1.1151	1.0691	3.0151	1.4601	1.2081	4.1991	1.5951	1.2281	5.1621	2.3951	1.6981	1.2131	2.6411	1.5461	3.2581	1.6791	6.5711	3.6261	1.7631	6.4731	4.7231	2.6911	5.6781	6.1391	5.1431	NaN	8.1851	6.2261	6.3861	5.2621
ERK5	4B99	CMGC	2.5491	NaN	NaN	NaN	NaN	NaN	4.3481	1.1771	3.3111	NaN	NaN	1.6691	5.3181	3.2511	3.6041	4.7391	3.7411	NaN	2.1531	NaN	3.2541	2.1351	7.6531	NaN	4.6891	NaN	4.5921	2.7081	NaN	7.2341	4.9691	6.1351	7.0991
FES	3BKB	TK	1.5621	4.5561	1.8381	2.0631	2.8031	3.5521	1.9491	5.2501	5.4881	5.2171	6.4001	2.3751	6.5701	3.6561	3.6801	3.3731	2.2791	4.5821	3.6641	4.2151	3.1321	6.2841	6.2381	6.6651	4.1691	4.8081	6.9371	7.1241	7.9861	8.8201	6.3391	7.6031	8.0091
FGFR1	3DPK	TK	NaN	3.2861	1.0051	1.1601	1.0931	6.3671	1.2721	4.9111	NaN	4.8261	4.6731	2.8261	5.2821	2.5441	4.4651	3.1231	NaN	4.3841	6.0951	3.9801	4.9291	NaN	NaN	6.0691	1.9471	7.3091	7.3801	5.8191	7.2951	8.3861	8.2431	NaN	8.2981
FGFR2	3B2T	TK	2.1121	1.3011	1.0521	1.7141	1.0161	4.6911	2.6921	1.3411	4.6731	1.9261	NaN	3.0081	1.9911	3.4031	4.9411	3.3221	1.7961	3.1431	4.6221	4.0321	1.3111	3.8711	5.3141	4.0721	4.9101	6.2141	7.6811	6.0351	NaN	8.6631	7.6171	7.8051	7.6371
FLT1(VEGFR-1)	3HNG	TK	1.6341	2.9361	1.1961	1.7741	1.0781	3.8761	2.0651	7.7501	2.3081	1.5901	1.3461	2.2321	5.5901	2.0701	6.7431	2.8501	1.2971	2.9561	6.6341	2.1251	8.2671	8.4211	3.1811	8.1821	1.1191	7.8391	3.7261	5.1021	7.6851	6.4561	8.9631	8.7321	8.8471
GSK3B	1J1B	CMGC	1.2821	1.2261	1.6591	1.3311	1.0001	3.0241	1.2501	2.1821	2.5701	2.0591	1.9651	2.6481	3.1181	3.2701	2.0621	3.7541	2.7531	2.6221	1.9421	2.7291	1.7661	5.0061	6.1091	5.9381	5.6491	2.2131	6.5351	4.9331	NaN	8.4451	7.0481	8.0181	8.5581
HCK	2HK5	TK	3.2021	1.1361	1.0001	1.0561	1.1671	2.7011	1.6581	1.0161	3.8481	1.7911	3.9351	6.1351	6.3881	1.2321	5.1711	4.8611	1.1181	6.1281	5.9431	6.8061	2.3681	5.2771	7.9451	6.0221	1.8621	6.1401	8.3661	6.8481	NaN	9.0001	8.8331	8.4121	8.3401
IGF1R	3LW0	TK	3.5481	4.4041	3.2101	2.9561	1.9561	1.0911	1.2451	1.0211	2.8131	5.6461	2.4131	5.9631	6.4531	6.4971	4.0031	6.1301	1.0421	5.9091	7.4981	6.6971	5.9461	5.9051	7.0471	4.5591	5.1581	5.7571	7.7421	3.3071	NaN	8.4001	7.4611	6.4151	7.4991
INSR	3EKK	TK	3.7291	3.2381	1.2261	3.3331	1.0161	1.3391	1.1811	1.3591	1.2141	2.4271	1.2931	3.3881	1.6931	3.4541	1.8881	5.1881	1.1261	3.1211	4.7351	4.4731	5.2291	5.5691	2.1121	5.9371	4.4321	4.9381	3.0251	6.3671	NaN	5.8401	7.0611	7.4121	8.7151
ITK	3T9T	TK	2.0181	3.4011	1.3971	3.5461	1.2441	1.4411	1.1511	2.0471	1.6101	5.0221	1.5691	3.5111	2.4031	4.2401	6.0911	3.3111	1.0371	4.0581	7.4591	4.6931	3.7741	3.6491	8.1441	3.1311	4.9211	6.8481	5.7351	5.7231	5.9991	8.5141	6.1051	7.0261	7.5621
JAK1	4E5W	TK	1.3371	1.0481	1.0001	1.0481	1.0801	4.5771	2.3781	2.4641	2.5271	2.4931	NaN	4.1671	1.9531	3.4221	1.7171	3.6231	1.8441	3.1721	2.2441	4.4811	3.0571	3.2601	5.6701	4.5171	4.4081	5.8851	6.3391	4.8641	8.4901	5.8801	5.4831	8.3471	8.3231
JAK2	3UGC	TK	1.1041	1.3741	1.4511	1.0161	2.2121	2.0321	2.6481	1.0601	3.3561	2.2251	4.1311	1.0331	4.0831	3.3521	2.5021	4.6151	5.1871	3.6591	2.5021	5.0021	2.9881	4.7951	6.0181	5.3731	4.7991	4.5941	5.9731	3.2781	5.5681	3.4471	8.4061	6.6841	8.6431
JAK3	3LXL	TK	1.4401	4.4981	1.1781	1.0431	1.1501	6.9331	1.2161	1.6671	3.9801	1.4441	3.0041	2.5191	4.4631	3.0661	2.6581	3.9411	1.5271	4.2631	7.1951	2.7671	4.7941	3.8101	6.7291	4.1681	2.5521	5.0521	6.0361	7.6381	8.3391	8.3711	7.7921	7.7941	8.6841
JNK1	3ELJ	CMGC	3.3411	NaN	NaN	4.3521	NaN	1.0811	1.0551	NaN	1.6111	6.2871	3.3481	NaN	1.8041	NaN	3.6911	8.2911	1.0911	2.7721	5.7761	NaN	6.0371	7.9071	7.4331	NaN	NaN	4.9831	2.7771	6.9121	8.4821	7.2611	8.5211	6.9241	7.5471
JNK2	3NPC	CMGC	2.1171	3.3931	1.1551	3.5031	1.2281	1.0941	1.9941	1.4261	4.4521	5.2011	5.2121	4.8791	6.1311	3.4291	4.1151	2.3041	1.4461	3.8321	5.5981	5.2191	4.3721	8.8021	6.9351	8.4391	3.1851	4.9041	6.0061	6.5051	7.0291	8.1421	8.7131	8.8941	8.7021
JNK3	3OY1	CMGC	1.8271	1.0001	1.1291	1.2951	1.0161	1.1251	1.3751	1.0571	1.4431	2.6811	8.8391	8.0361	1.9341	8.7521	3.9381	8.1381	1.3451	3.4931	8.4011	1.7651	2.2651	8.6571	6.9341	5.9131	7.8281	4.8591	4.7301	5.0391	NaN	8.5981	8.3001	5.2841	4.5721
KIT	1T46	TK	4.9781	1.4541	1.2001	1.6281	1.1881	1.2081	1.3151	6.1191	2.7411	1.6851	1.2301	3.9991	4.5891	4.2531	4.0841	1.7591	1.1291	NaN	2.5781	5.9471	8.5371	8.1951	4.1511	5.9001	3.6741	5.8611	7.2841	7.0051	3.6501	7.2911	8.3971	6.9561	7.8801
LCK	3MPM	TK	1.2821	5.3131	2.2401	1.1041	2.5071	1.9831	3.1151	1.3981	4.7861	1.4391	NaN	2.3831	3.0751	2.3051	2.6931	3.1531	2.9221	3.5781	3.3141	4.4631	4.8001	2.2051	6.6671	2.8231	2.5861	3.4341	5.1291	5.4201	NaN	7.1651	7.1161	7.2961	8.5931
LIMK1	3S95	TKL	1.6441	1.4281	1.0321	1.0631	1.0321	2.7421	3.7751	1.1121	3.7131	1.3811	1.7471	3.9341	3.2731	2.6171	3.2221	4.1231	1.9511	6.1811	4.9801	6.6761	1.1621	7.1091	7.4981	7.8141	1.4071	4.9251	7.9371	7.4131	NaN	8.4851	7.4191	7.7861	8.5911
LKB1	2WTK	CAMK	3.2221	1.9501	1.6651	1.0241	1.6811	3.9791	1.8731	2.2631	4.1621	6.5851	3.1031	2.2411	6.2331	2.8601	6.4031	3.5691	2.4431	3.0041	3.0411	4.0551	6.0301	6.7081	5.8121	4.6161	3.2071	4.8071	4.7641	6.4631	8.5341	7.3581	7.7141	8.1101	7.8411
LOK	2J7T	STE	2.8001	NaN	NaN	NaN	NaN	1.2101	2.3781	NaN	2.9921	NaN	1.2241	NaN	2.4221	NaN	8.4091	5.9171	2.3461	5.9551	7.0491	NaN	6.5861	7.8311	NaN	NaN	NaN	NaN	8.6311	3.6401	NaN	7.8591	8.4071	8.2541	7.7641
LYN	3A4O	TK	2.1171	1.0821	1.2591	1.1731	1.3571	6.6521	1.7571	1.0161	3.9361	1.6921	6.4741	5.5021	2.5511	1.7331	1.4351	4.4311	1.3261	3.8331	3.9501	8.7451	4.7291	4.9421	6.6551	3.2951	1.9591	6.6421	8.1711	5.8251	NaN	8.8401	8.7251	7.9721	8.3181
MAP3K5	2CLQ	STE	1.0931	1.0001	1.0161	1.0561	1.0081	3.1821	2.4991	1.7731	1.9841	1.2591	NaN	1.2751	2.3311	2.1061	3.4071	2.1781	3.9871	3.5221	1.8841	1.7401	2.5671	4.8541	2.7921	3.3841	5.1291	2.9501	4.0581	5.3221	NaN	6.9991	7.0621	8.1011	6.5031
MAPKAPK2	3M2W	CAMK	1.7831	3.1701	2.5721	1.0161	2.0791	1.6791	2.5461	3.8171	4.9411	1.9101	NaN	1.5141	2.2551	3.3291	3.5951	3.6071	2.3811	2.9561	2.1731	2.6221	2.7571	2.6621	7.6011	4.5521	4.5221	2.8501	4.8391	5.7541	NaN	8.1251	6.1111	7.8301	7.8001
MEK1(MAP2K1)	3EQI	STE	1.4861	1.1671	1.0121	1.5581	1.0591	1.1791	1.5851	2.1941	1.1071	2.0561	1.7371	4.6561	3.8381	4.9801	2.4261	1.6581	1.0471	NaN	7.7991	1.6441	3.5391	3.9831	5.7101	2.4561	1.5061	6.6241	7.7291	7.2811	NaN	8.7741	7.6791	8.4201	8.5391
MEK2(MAP2K2)	1S9I	STE	1.1841	1.1731	1.1741	1.3821	1.1461	1.3761	1.0771	2.5061	1.8191	1.9941	NaN	1.9071	3.0921	1.9151	2.2921	1.9621	1.0801	NaN	4.6651	2.6001	3.8201	2.3811	7.3491	3.7901	1.6121	6.3291	7.1341	5.7131	NaN	8.4791	5.2131	7.3731	8.0631
MEK4(MAP2K4)	3ALN	STE	2.2371	1.0001	1.0001	1.7911	1.1811	1.0591	1.1211	4.9231	1.3471	2.0931	NaN	2.4811	2.1831	2.1431	1.4741	3.4511	1.0511	4.2191	6.7031	5.5441	2.4531	3.0851	7.7781	3.7181	1.5871	7.2731	5.8431	6.9931	NaN	8.8121	6.4491	7.3221	8.1211
MEK6(MAP2K6)	3FME	STE	4.4311	1.1601	1.0371	7.0471	1.0161	1.2411	1.1471	1.0801	2.0601	5.7461	6.3231	5.3331	1.2321	4.6901	6.3291	4.3021	1.0141	2.9661	5.0061	5.4871	2.5891	7.9871	7.4151	4.7831	4.4601	5.4981	7.1591	2.0251	NaN	8.2351	6.9821	7.3481	6.4841
MERTK	3BRB	TK	2.1581	1.0441	1.0001	3.2681	1.0001	1.1251	1.3681	1.9901	1.5061	2.0131	3.3291	4.2731	1.1221	4.6701	2.4381	2.8111	1.0841	3.8121	5.7551	1.1111	4.5051	7.6791	7.9761	6.7111	4.7551	5.1141	4.4441	8.2341	NaN	8.4291	8.5001	8.3201	8.4221
MET	3F66	TK	2.8171	2.8291	1.0001	3.0701	1.2071	1.2971	1.3741	3.4851	4.8431	5.0621	3.7061	1.9241	5.3291	2.7101	5.9671	2.1651	1.1301	5.1221	6.1421	3.1981	7.5961	4.6131	7.1671	5.1831	1.7751	4.7811	5.9971	4.8511	NaN	7.9331	5.9581	6.7211	7.1921
MKNK1	2Y9Q	CAMK	4.8471	1.3071	1.1691	1.3771	1.0201	1.2301	1.1331	1.5551	2.7641	2.4851	4.7961	5.0031	6.1031	3.1341	6.2041	2.7051	1.4321	2.4701	5.5651	6.4921	8.1011	8.2581	6.4981	3.9661	1.2841	4.7041	7.5211	5.5791	NaN	7.8701	7.9751	8.3441	8.4801
MKNK2	2HW7	CAMK	1.9241	1.1271	1.0321	3.0451	2.4281	1.2731	2.3671	1.1171	1.4431	1.9401	3.3251	3.2631	1.3321	3.5421	2.4381	3.8601	1.0671	4.7901	5.1561	2.8811	3.1671	3.3181	7.6661	4.1871	1.4491	5.6181	6.8911	6.9381	NaN	8.9331	8.5181	8.1531	7.7341
MLK1	3DTC	TKL	1.8571	1.4871	2.4431	1.0571	1.2701	1.4751	2.3161	1.3611	2.0911	2.1151	1.1171	1.1471	3.8931	2.4421	3.4781	3.4261	4.9501	3.1301	2.2291	3.5091	5.9281	7.9541	1.6931	4.6271	4.3031	2.8981	5.7321	5.1651	8.6171	7.5991	6.8711	5.8401	6.3071
MRCKA	4AW2	AGC	3.3451	2.7501	1.0961	1.3491	1.1701	2.3821	2.1231	1.5531	2.6981	3.5781	2.7201	5.1811	4.3811	5.8861	5.3751	4.3791	3.4351	4.1841	4.8991	4.1761	4.8571	4.2181	6.2581	4.7971	5.7671	7.5151	5.6571	3.4111	NaN	8.0611	8.0641	7.7301	8.5991
MRCKB	3TKU	AGC	1.1431	1.4271	2.9451	1.0701	1.3551	1.8471	3.2591	1.4681	2.5881	1.6091	1.9251	1.2621	1.1401	5.4761	2.9181	4.9461	2.2601	NaN	2.5151	2.9101	3.9041	1.4351	7.8891	4.2531	2.2391	2.4911	3.6931	5.5321	NaN	3.0681	6.4911	8.0171	7.1251
MST3(STK24)	3CKX	STE	1.0641	1.0281	1.6241	1.0161	1.4321	2.3471	7.3601	1.4771	2.1901	1.0531	1.8661	1.1901	1.0361	1.7231	2.0951	2.2231	4.7111	2.7051	1.1061	2.2591	2.5401	2.9131	4.6721	1.7901	2.4181	3.0901	4.0951	3.5361	7.9001	2.8511	7.6641	8.5071	7.9261
MST4	3GGF	STE	1.1481	1.0691	1.0111	1.0161	1.1311	2.4541	2.2301	1.0531	1.1631	1.1541	1.3661	1.3411	1.4111	1.6101	1.3171	2.8131	4.1971	1.9361	1.0851	1.3001	3.3651	3.8901	2.6181	2.9411	2.3631	3.9111	3.0151	2.2161	NaN	2.3761	8.6271	7.7851	7.8741
NEK1	4B9D	Other	2.7011	1.0681	1.2431	1.0561	1.1611	1.3211	5.1021	1.2351	4.0461	3.4321	1.3781	3.9141	4.4741	3.1961	7.5231	6.5761	2.3941	4.9171	7.6621	6.9361	3.3521	6.5651	7.3471	5.1771	1.3881	7.0531	5.7271	7.7841	NaN	8.7451	8.8611	7.8861	8.3701
NEK2	2W5A	Other	1.4011	1.0321	1.0161	4.4571	1.0401	1.0611	1.0631	2.4411	2.0881	2.3331	3.5961	2.2581	3.1681	3.8791	6.1331	2.1091	1.0481	3.4011	6.2771	1.3391	6.2501	6.9141	7.0511	5.2891	1.9551	5.6211	5.8591	6.7481	NaN	7.8271	8.8061	8.3161	4.6361
NEK7	2WQN	Other	3.5451	1.1581	1.1121	1.0891	2.5551	1.2201	2.5291	1.1281	1.3311	3.6451	NaN	1.4281	3.9341	3.0081	4.3151	3.5451	2.6891	3.8011	1.8291	6.4721	4.6901	4.2301	4.3061	7.5471	3.2511	7.8711	4.1231	6.2561	NaN	7.8751	7.9221	5.6261	6.6081
p38-alpha	3LFF	CMGC	1.1841	2.5331	2.0591	1.1231	1.2321	1.7381	3.7451	1.2991	2.0141	2.7081	2.9181	1.5061	2.8281	2.4431	6.3721	4.4121	7.6181	4.8211	2.4631	4.4991	6.9771	4.7581	1.8471	4.4761	4.8101	4.6471	4.6811	4.5341	8.4431	5.5381	7.1351	4.6791	4.9211
p38-beta	3GP0	CMGC	1.0721	1.4321	1.4121	1.0001	1.1461	1.1511	2.2591	1.0061	2.1001	2.4111	2.2831	1.4961	1.4161	2.1991	2.6791	5.0981	7.4631	4.5111	2.4121	3.6631	2.8351	4.0581	1.2901	2.4451	6.6501	1.9171	6.6391	3.4341	NaN	7.4181	7.2931	6.6391	6.3511
p38-gamma	1CM8	CMGC	NaN	NaN	NaN	NaN	NaN	1.8251	5.8001	NaN	3.9171	2.6141	1.5801	NaN	2.5771	NaN	5.9901	5.6201	1.5031	NaN	6.4751	NaN	NaN	NaN	NaN	NaN	NaN	NaN	5.1721	NaN	NaN	6.1021	NaN	7.9181	8.2311
PAK1	3Q4Z	STE	1.7031	1.1721	1.0951	4.6141	1.8641	1.0581	1.5791	1.8531	2.1431	2.1821	NaN	2.9291	2.5261	1.9901	3.1171	2.6621	1.2771	3.8021	5.5771	4.3481	6.1351	2.1111	7.4951	4.9971	1.9441	6.8221	6.4401	5.3161	NaN	8.6481	8.1381	5.1691	5.2621
PAK4	2CDZ	STE	1.3201	1.3811	1.0211	1.2571	2.1321	1.4431	1.2471	1.0081	1.7361	2.0531	1.9471	3.6991	1.1981	2.9291	3.3621	4.0521	1.0751	6.3111	6.1751	2.0001	5.9411	2.1031	6.8991	3.7991	1.3381	5.9601	8.2051	6.0121	NaN	7.7491	8.2111	7.2971	8.0491
PAK6	2ODB	STE	2.7331	1.2241	1.0371	1.2211	1.1471	1.7761	3.0731	1.2551	4.2261	3.5541	NaN	4.5681	3.9601	3.3771	4.1541	4.2911	1.8111	3.0981	7.6331	4.7971	3.2541	5.7691	7.5371	5.9061	5.3811	6.2021	6.2451	7.0541	NaN	8.7781	8.7951	8.5391	8.3781
PAK7	2F57	STE	1.6911	1.1231	1.0641	1.2181	1.1751	2.0671	1.8261	1.6551	2.4241	3.1971	NaN	3.0671	1.4731	2.3641	1.8171	2.3911	1.5531	NaN	2.8941	4.8911	3.9101	1.8691	6.7331	2.8671	2.1311	5.8051	5.5771	4.0641	NaN	8.6591	4.3911	6.6121	6.6381
PDK1	3NAX	AGC	1.0831	1.5611	2.1861	1.0601	2.6051	1.6251	4.5201	1.2981	1.6611	2.8621	3.4451	1.2361	1.0291	3.6451	3.1521	4.0801	5.1091	3.5711	1.8101	5.7261	3.8321	5.3481	4.8461	1.6221	7.2941	3.0691	5.2401	5.2831	NaN	3.3141	5.4231	2.9471	4.9011
PHKG1	1PHK	CAMK	1.2771	1.1971	1.6501	1.0161	2.7961	1.6661	4.1771	1.0281	1.4191	1.5171	5.2891	1.8951	1.0201	1.6791	6.3691	2.6641	3.1181	NaN	1.4341	3.1621	3.6161	2.5141	5.9111	4.2861	2.8051	1.6581	3.2611	3.7021	NaN	8.7781	7.8651	8.2481	7.5111
PHKG2	2Y7J	CAMK	3.3371	1.1181	1.0161	1.4541	1.1161	3.3651	6.0961	1.1341	3.1661	1.4301	1.2621	3.0761	1.9441	4.5381	2.1681	4.7891	5.1341	5.1421	3.7421	4.4711	1.2921	3.9981	6.7321	5.2601	2.4571	4.2561	4.5001	7.1231	NaN	8.5711	5.8291	8.1101	7.6861
PIM1	3A99	CAMK	1.5351	1.1201	1.2021	1.0171	4.3361	2.5021	2.0131	1.2271	1.3911	2.9051	NaN	1.4101	6.5111	5.6251	1.9961	3.8631	4.5601	2.1211	1.2361	2.9451	1.4621	1.1261	3.2131	3.9441	7.9611	1.5611	2.4291	3.2641	3.8211	3.6601	6.1461	7.2651	7.0341
PIM2	2IWI	CAMK	1.1561	1.3151	1.0481	1.2801	2.0711	1.5911	6.1001	1.3131	1.0951	4.3251	NaN	1.0291	1.3051	3.3481	1.5811	3.0881	5.0441	4.3291	1.1741	1.9881	2.5351	1.8151	4.4531	2.2841	8.8691	1.9651	3.9071	4.9581	NaN	2.4371	4.6061	4.3091	4.6881
PKAC-alpha(PKACa)	3OVV	AGC	1.1191	1.6421	5.1111	1.2311	1.9191	1.4651	4.1461	2.3381	3.0091	4.4971	3.8121	1.5931	1.2661	5.7571	2.6341	4.7151	4.3161	2.0291	2.7281	2.9201	7.6591	1.5021	6.5971	2.6671	3.3331	3.1181	3.5521	5.3231	5.5611	1.7661	5.7581	5.9581	7.5451
PKN1	1CXZ	AGC	2.4631	1.0611	1.0281	1.1481	1.1311	1.0841	2.6771	1.2091	3.5131	3.4511	5.4591	5.2171	1.4731	4.5921	3.6321	5.3631	1.4571	NaN	6.9441	1.9151	5.1251	4.4511	6.7621	4.3971	4.0251	6.2751	4.5361	6.4641	NaN	8.5661	8.4501	7.5681	7.2341
PLK1	2RKU	Other	3.7341	3.8181	1.2841	1.3691	1.0841	2.8171	1.7331	3.1271	3.1761	4.1721	4.5271	2.4071	3.4671	1.4881	7.3461	3.6831	2.1491	3.7401	4.8771	3.7191	3.2431	4.9771	6.2841	5.1791	3.9521	4.7901	3.2831	2.5661	8.7321	6.9131	6.5651	7.9751	5.5481
PLK4	3COK	Other	2.2321	4.8771	1.3451	1.7931	1.7141	1.7681	3.0791	2.6301	3.1911	4.2911	3.4091	4.3031	2.5981	5.0741	4.7701	4.2751	5.6871	4.4901	3.5121	3.8541	2.3391	4.2521	5.0761	4.0481	2.8701	4.2851	4.6451	6.9351	7.3451	6.9931	6.6811	7.1371	6.4471
VEGFR2	3TXO	AGC	1.7821	1.2451	1.1891	1.0991	3.0681	2.8951	4.5251	1.6571	3.6901	2.6471	5.0691	3.3771	2.5621	2.4691	2.5831	3.7931	5.0371	6.4251	3.8671	5.6181	3.5241	4.1761	4.7041	4.6001	6.5251	5.8741	5.5541	7.1421	NaN	6.3561	7.4601	7.8971	8.4101
PRKCQ	1XJD	AGC	1.2621	1.0641	1.0441	1.0571	2.1891	2.2911	5.0951	1.1201	5.1001	1.5771	2.3411	4.3331	2.5421	3.5221	2.7231	3.5281	1.7961	6.1841	4.6881	2.1931	3.5921	2.6811	5.8801	4.4561	3.0641	4.7961	7.2241	5.9771	NaN	6.9391	7.4981	6.7751	7.2591
PRKR	2A19	Other	3.1871	1.0641	1.0001	1.2801	1.0801	1.4091	6.3331	2.5811	4.7971	1.9761	NaN	5.0571	4.0611	3.1821	3.6111	5.2211	1.4371	5.7131	7.5071	6.4461	3.5651	4.3071	8.1501	5.0761	2.6211	7.2151	6.0231	5.4081	NaN	8.9141	8.3001	8.3711	7.7761
PTK2	1MP8	TK	1.7031	1.0481	1.0001	3.9031	1.3041	1.0201	1.2411	1.2001	1.7371	3.0351	2.4391	1.6281	1.4331	4.2681	2.4091	3.4401	1.0321	5.1911	7.1291	2.5011	2.6011	4.5741	7.4071	4.7621	3.4401	4.6901	4.8601	6.1361	NaN	8.6571	7.5131	6.5811	6.8621
PTK2B	3FZS	TK	1.6141	1.4631	1.5081	1.7911	2.2401	3.1461	4.9671	1.6901	2.9891	4.9621	2.8851	5.2991	3.6291	5.5581	3.9751	3.1361	1.1291	NaN	6.9131	5.3201	4.6641	4.1721	7.4871	5.6531	2.0601	6.2221	7.7671	7.7381	NaN	7.7461	7.1851	7.8661	8.4711
RAF1	1C1Y	TKL	1.5971	1.0001	1.1281	1.0711	3.8461	1.5151	1.4911	1.2741	2.1961	1.3591	NaN	1.6741	6.9961	4.7391	2.7551	4.9721	2.2261	NaN	1.7911	1.1181	2.6821	2.7201	4.8991	7.1881	2.9831	5.4391	5.4981	2.8341	NaN	7.1711	7.8911	6.7301	6.2181
RET	2IVS	TK	1.0961	1.4141	1.2051	1.3381	2.6171	2.3001	3.3271	1.3641	1.1851	1.6911	NaN	1.3581	3.2461	2.7611	2.6861	3.9571	4.8501	1.4111	2.5721	4.2641	2.5661	4.9031	2.6501	5.2791	8.3701	3.9931	4.5691	2.5021	NaN	7.9371	5.8421	6.4271	6.5641
RPS6KA1	2Z7Q	AGC	1.6821	1.1501	1.0001	1.0401	2.4701	1.4071	3.9471	1.0741	2.7611	1.7361	NaN	1.3461	5.3551	3.1321	3.4321	2.8761	3.7791	3.2921	1.3321	4.3171	1.9091	2.6981	2.8871	5.5561	7.1671	5.9601	3.8891	5.0371	NaN	6.1321	5.3831	7.8771	8.8721
RPS6KA3	4D9T	AGC	2.2731	1.0331	1.0001	2.9451	1.0321	1.0811	1.1261	1.3501	1.6261	3.8961	2.9381	4.2351	4.5081	1.8551	4.3501	2.4931	1.0241	4.9101	6.7391	2.7161	5.8681	5.8871	3.9661	7.2251	1.9461	2.9171	7.2891	2.9671	NaN	8.9251	7.4331	7.2231	8.7141
RPS6KA5	3KN5	AGC	2.3451	1.0451	1.0611	1.0691	2.6251	2.0571	1.7811	1.7371	4.4041	2.1411	1.1481	4.1931	1.2771	1.4211	4.8311	4.7891	1.4641	5.1381	7.5771	5.0571	4.4241	3.9401	8.1771	6.1881	1.3591	5.3271	8.2601	6.0501	NaN	8.5091	7.5151	8.3141	8.4331
Sgk085	2X4F	CAMK	3.2151	1.1381	1.0001	1.0601	1.0821	1.1001	2.8231	1.0521	4.1891	1.7321	1.8381	4.0961	3.9801	4.9971	7.5261	6.0301	1.5501	5.9141	5.7171	4.8121	2.9341	6.0931	6.2471	5.6531	1.5691	4.1401	6.3701	8.3841	NaN	7.1331	7.9461	7.7311	7.8281
SLK	2J51	STE	1.3461	1.1881	1.1321	1.0321	1.0451	2.8941	4.2601	1.0801	1.5121	1.2891	NaN	2.1701	2.1001	2.3071	3.2571	2.2971	4.6281	3.7071	1.2321	1.1941	4.5791	7.5441	5.1111	5.5841	6.0351	3.7211	5.2801	6.9111	NaN	6.3551	6.3771	8.6291	7.9101
SRC	3U4W	TK	NaN	2.5861	NaN	1.0531	NaN	1.4941	2.7251	NaN	4.4061	3.5191	2.3711	NaN	NaN	NaN	2.3811	4.0121	3.8561	NaN	NaN	NaN	NaN	NaN	NaN	NaN	NaN	5.2001	7.4331	NaN	NaN	7.5671	NaN	8.0071	7.4181
SRPK1	1WBP	CMGC	3.1021	1.1731	1.1061	1.1591	1.0161	3.3111	5.5111	1.2081	1.8671	2.1501	1.6861	1.5411	2.5171	2.8391	7.3341	3.7091	6.4711	3.0891	2.1031	3.1091	5.8601	7.9501	1.9521	7.6381	3.3951	5.5711	3.1351	4.2461	NaN	6.0281	7.5531	6.8091	4.9101
STK16	2BUJ	Other	2.6261	1.1291	1.2661	1.1281	1.0001	1.8191	4.0481	1.1871	3.0921	1.0641	1.3191	1.9311	2.8171	2.9331	3.2891	4.3301	3.8211	4.0071	2.4791	1.1841	2.6021	3.1821	6.7721	6.8051	3.8871	4.9531	6.7361	6.2291	NaN	7.7611	7.2631	7.7391	7.7641
SYK	1XBB	TK	3.9791	1.0651	1.0051	1.6281	1.0161	1.3291	3.1081	1.0441	4.9601	2.0001	1.5631	6.0761	1.2471	1.9991	5.5651	6.4341	1.9671	5.7271	6.4271	2.2981	1.9201	3.2321	7.5231	3.8191	1.6901	7.9091	8.8981	3.0451	NaN	8.8531	8.8591	8.7251	7.0621
TGFBR1	3HMM	TKL	1.3051	1.5081	4.3991	1.0001	1.3061	1.0651	2.1491	2.3811	1.9091	1.5811	2.0021	1.3811	1.9941	1.1071	3.7121	7.4661	2.4581	1.6201	7.9131	2.0381	2.6311	1.7191	2.9341	2.4171	3.2881	1.9831	8.7941	3.7161	8.0901	3.7311	4.7511	2.7901	3.0671
TIE2	2OO8	TK	1.8341	1.0331	1.7671	1.0711	1.9891	2.2341	5.4741	1.0431	1.9361	1.7791	1.4041	2.5611	1.6851	2.3291	2.8101	4.2821	7.8131	4.7881	1.5091	4.0791	4.6701	7.4301	1.7251	7.6521	4.1471	8.1681	3.1931	7.0001	NaN	8.5561	7.8121	7.5451	6.2091
TNIK	2X7F	STE	1.0201	1.0841	1.1511	1.0001	1.7201	1.3971	3.9481	1.1521	2.5081	1.6611	3.5511	1.2031	1.1251	3.7771	1.6931	2.7831	2.6551	NaN	1.5601	4.0131	1.4381	1.9321	5.5441	2.6451	1.7781	1.6831	4.0701	5.0021	NaN	6.6461	7.7191	8.6991	8.6391
TNK2	3EQR	TK	2.2271	1.5071	1.0211	1.0701	1.0321	4.3341	3.0521	1.1571	1.9371	2.0691	1.5591	1.3501	2.4721	2.2941	2.0621	3.0181	3.0061	5.0721	1.8171	3.8391	2.4231	4.0781	6.1411	5.1841	1.7811	3.3851	6.2331	2.8631	7.9131	7.1031	4.6921	8.5471	8.1831
TRKA	4AOJ	TK	1.8571	1.4011	1.0321	1.0801	1.0161	4.5441	2.3841	1.2651	6.0091	2.3711	3.0361	1.8921	3.0951	3.6701	3.7571	4.1731	2.9991	4.1361	3.5031	3.4261	4.5881	5.4871	3.1761	6.7821	3.2521	5.3011	6.4411	4.4641	8.4051	6.9841	8.1071	8.6641	8.6031
TRKB	4AT4	TK	3.4831	6.0261	1.1891	5.2921	1.4861	1.7581	1.4211	1.5971	1.2511	8.9681	3.6941	2.9581	5.4561	5.4451	6.5191	5.0351	1.2621	6.0591	5.6141	3.7311	8.0131	8.8281	5.7701	7.9621	2.6461	5.0881	5.8411	6.3701	5.3641	8.1921	8.5481	8.4451	8.4211
TRKC	3V5Q	TK	1.9411	2.0131	1.1071	1.2201	2.1641	1.9251	4.5531	1.3001	3.2801	2.9321	3.1891	5.7431	2.8701	3.3171	3.8531	4.9711	1.9161	6.1101	4.7681	4.8131	3.9071	7.3351	7.1901	5.9251	3.3861	6.3151	7.4831	6.1831	NaN	4.4251	8.5381	8.4761	7.8381
TTK	3HMP	Other	1.7671	1.0161	1.0361	1.0801	1.2371	1.1591	4.1691	1.3291	2.2551	1.5811	1.2271	2.2001	1.6981	5.8211	7.0711	5.1621	1.2241	4.4151	6.4321	2.5071	1.6411	6.7971	7.3691	5.6121	1.3611	4.4111	3.0791	3.8951	NaN	8.6191	8.7901	8.2891	7.7621
TYK2	3NZ0	TK	1.7911	4.9211	2.1561	1.4911	1.4441	2.1071	2.1361	3.9421	2.8961	3.3441	2.6141	1.8831	4.8371	2.6141	5.5091	4.0621	4.6891	NaN	5.8141	3.8521	4.3141	3.6251	4.1761	4.1341	5.0651	4.3661	6.5811	3.7771	6.8891	5.8791	6.1261	6.0701	8.1781
VEGFR2	2XIR	TK	1.1701	3.5981	1.2361	2.0421	1.2051	4.5801	1.7561	7.4251	3.8331	4.8591	4.4811	2.2451	8.7121	3.8961	5.8061	2.3751	2.3341	5.0831	4.3301	2.2661	6.1571	8.9681	6.0591	7.7851	3.2431	6.8971	7.5691	8.5271	8.3011	8.5681	8.5111	8.6211	8.8871
WEE1	1X8B	Other	1.5871	2.0261	1.0201	1.0281	1.3441	1.5171	2.3711	2.3291	2.5281	1.3631	NaN	1.2251	1.7921	1.0321	3.7451	3.8821	3.0241	2.1771	1.8161	2.3581	2.4471	2.1491	4.8381	1.4011	3.0031	1.5851	6.1091	8.7621	3.9251	5.6141	7.3871	8.5851	8.7501
YSK1	2XIK	STE	1.6891	1.0451	1.0261	1.0511	1.4971	4.2331	1.6591	1.1471	2.1151	2.3581	NaN	1.3641	1.9531	2.9621	1.3941	3.3381	4.3951	3.5571	1.2991	2.8861	6.8211	5.3881	2.6551	1.8831	4.4251	1.5791	3.4441	1.7151	NaN	8.2351	8.4671	7.7821	7.4661
ZAP70	1U59	TK	1.7421	1.0161	1.0031	4.8991	1.0321	1.4641	1.0431	2.2651	1.4761	6.3071	1.6491	3.2551	2.1031	6.6971	3.9341	6.5321	1.0951	3.8861	6.6981	5.7141	2.6081	6.3761	6.5441	3.3921	2.1011	4.9681	8.2691	1.5801	NaN	8.0011	8.4931	8.0331	5.2591
Non-NaN			134	132	129	132	132	137	138	131	137	135	105	130	135	131	137	139	137	112	135	129	134	133	134	129	131	131	139	133	46	138	133	137	139
active			0	3	1	2	0	5	16	4	3	9	6	8	14	11	28	14	17	20	44	21	30	43	78	40	24	38	78	57	37	108	119	125	121
selectivityScore			0	0.0227273	0.00775194	0.0151515	0	0.0364964	0.115942	0.0305344	0.0218978	0.0666667	0.0571429	0.0615385	0.103704	0.0839695	0.20438	0.100719	0.124088	0.178571	0.325926	0.162791	0.223881	0.323308	0.58209	0.310078	0.183206	0.290076	0.561151	0.428571	0.804348	0.782609	0.894737	0.912409	0.870504
